# Supplementary material for: Ecological Reassembly of the Milk Microbiome and Its Associated Resistome During the Dry Period in Dairy Cows
Source: Vet Sci. 2026 Jun 5;13(6):559. doi: 10.3390/vetsci13060559 (PMC13308284; doi:10.3390/vetsci13060559)
Supplement: Supplementary file 1 [file vetsci-13-00559-s001.zip › Supplementary Table S1.xlsx]

## Sheet: Sheet2
Supplementary Table S1. Summary of assembly statistics and gene annotation for metagenomic datasets.
Samples	ACM_C1	ACM_C2	ACM_C3	ACM_C4	ACM_C5	ACM_C6	ACM_T1	ACM_T2	ACM_T3	ACM_T4	ACM_T5	ACM_T6	AM_C1	AM_C2	AM_C3	AM_C4	AM_C5	AM_C6	AM_T1	AM_T2	AM_T3	AM_T4	AM_T5	AM_T6	BM_C1	BM_C2	BM_C3	BM_C4	BM_C5	BM_C6	BM_T1	BM_T2	BM_T3	BM_T4	BM_T5	BM_T6
Sequencing data
Raw base (bp)	12530960594	13359457730	13411652088	13115849732	12815217792	13151367348	13322554236	12659618936	12091610390	12858886388	11966552794	13120180412	12521943780	13410523514	12080308040	12179590540	13137183012	13572448062	13104452856	13132670226	13404816016	12711595250	13837142304	13143760270	13289906828	12405370874	13115095034	13122630236	12932884844	13139042124	12558410280	12689328790	13200511204	12348382266	13497426430	12601780198
Raw reads	82986494	88473230	88818888	86859932	84868992	87095148	88228836	83838536	80076890	85158188	79248694	86888612	82926780	88811414	80002040	80659540	87001212	89883762	86784456	86971326	88773616	84182750	91636704	87044770	88012628	82154774	86854934	86904836	85648244	87013524	83168280	84035290	87420604	81777366	89386930	83455498
Clean base (bp)	12329713135	13160773568	13194196470	12927382873	12622820186	12950418823	13126026193	12475177177	11879873251	12640032117	11766545544	12928468232	12146783300	13181664545	11703665937	11925085258	12894156617	13320809812	12872133042	12877670159	13147491363	12491605012	13521567791	12824631064	13012885925	12178449682	12830944276	12901853384	12725630977	12866502345	12362727769	12486532939	13000099884	12156090369	13285821387	12387695603
Clean reads	81999934	87557368	87779774	85972636	83945750	86246736	87267256	82928432	79069430	84096748	78271182	85951698	80782888	87626334	77824872	79287748	85714518	88556832	85575872	85615816	87405004	83039270	89914390	85284180	86508014	80963492	85332370	85786142	84589418	85542418	82187950	83004294	86426840	80836050	88307816	82347970
Optimized bases (bp)	10748377	11871031	10033784	9155599	9149364	9221159	9241873	11592662	9301629	7451480	9537529	7672177	72261189	11972145	65909875	10877074	11691758	12320813	8315083	8286690	8695557	7779872	696060895	61582212	46328887	15232663	39547869	14736159	13879352	22465611	10353009	35406760	16616427	12711725	177767962	32748896
Optimized reads	71496	78944	66748	60862	60868	61360	61454	77034	61904	49614	63448	50990	480752	79626	438488	72358	77778	81874	55280	55112	57904	51734	4626304	409254	307868	101252	262844	97952	92252	149274	68878	235218	110430	84492	1180116	217566
Assembly data
Contigs numbers	181	185	188	204	167	138	182	213	144	162	175	188	539	208	463	194	189	204	218	195	194	167	28748	299	226	203	244	184	178	209	134	219	200	182	3302	267
Contigs bases (bp)	150079	151803	156665	165048	136478	119450	152471	175206	125120	132376	148512	158729	377014	168514	330920	155856	153299	173788	177385	155367	164034	140799	23894701	239794	179614	164830	197125	152003	147757	169286	119579	175639	166176	150370	2377968	204548
Max (bp)	4952	4960	4948	4916	4853	4839	4944	4962	4963	4972	4971	4910	4952	4961	4967	4974	4974	4968	4961	4981	4857	4875	22032	4953	4973	4962	4968	4969	4953	4952	4965	4963	4872	4890	5595	4955
Min (bp)	502	501	502	501	500	501	500	500	501	500	502	500	500	500	500	500	501	500	500	500	504	500	500	500	501	501	500	500	502	500	500	501	501	500	500	500
N50 (bp)	750	770	782	751	743	771	794	777	813	720	788	806	639	744	650	725	744	824	765	730	804	797	802	747	766	757	750	745	767	768	860	737	790	761	686	704
N90 (bp)	526	532	537	530	525	540	538	541	537	527	543	539	520	531	518	535	535	539	533	536	536	535	537	534	530	530	534	533	532	530	539	524	529	544	526	519
Gene pridection
ORFs	102	115	106	128	93	74	109	123	79	96	112	115	558	116	502	107	118	118	113	109	97	94	41821	229	163	123	197	104	100	154	79	118	120	97	4370	208
Total Length (bp)	25461	27330	25257	27405	20751	18174	25128	27246	19983	23313	27531	27909	239130	27633	202770	24687	29361	27141	26901	24276	23664	20550	21408051	83310	48624	33003	65661	26307	23373	39393	21339	32760	28785	22869	1918806	65124
Average Length (bp)	249.62	237.65	238.27	214.1	223.13	245.59	230.53	221.51	252.95	242.84	245.81	242.69	428.55	238.22	403.92	230.72	248.82	230.01	238.06	222.72	243.96	218.62	511.9	363.8	298.31	268.32	333.3	252.95	233.73	255.8	270.11	277.63	239.88	235.76	439.09	313.1
Max(bp)	813	765	723	723	723	723	723	729	1140	723	723	1083	1623	723	1362	723	723	723	723	723	723	723	4707	1746	1074	789	1308	723	723	1020	873	780	723	723	3477	1125
Min(bp)	108	102	102	102	108	102	102	102	102	102	102	105	102	102	102	102	105	102	102	102	102	102	102	105	102	102	102	105	102	102	102	102	102	102	102	102
