# Supplementary material for: Ecological Reassembly of the Milk Microbiome and Its Associated Resistome During the Dry Period in Dairy Cows
Source: Vet Sci. 2026 Jun 5;13(6):559. doi: 10.3390/vetsci13060559 (PMC13308284; doi:10.3390/vetsci13060559)
Supplement: Supplementary file 1 [file vetsci-13-00559-s001.zip › Supplementary Table S2.xlsx]

## Sheet: Supplementary Table 2
Supplementary Table S2. LEfSe analysis of ARGs classes across BM, ACM, and AM
ARGs classes	Group	Mean	LDA_value	Pvalue
Triclosan		4.34568	0	-
Lincosamide	BM	4.4308	4.23051	0.00368276
Phosphonic acid	BM	4.46365	4.32625	0.00137793
Elfamycin	BM	4.53526	4.24045	0.0018479
Aminocoumarin		4.65468	0	-
Pyrazine	ACM	4.99356	4.72353	0.0154604
Salicylic acid		4.22758	0	-
Mupirocin-like		4.29989	0	-
Nitroimidazole		4.36582	0	-
Rifamycin		3.91452	0	-
Sulfonamide		1.43215	0	-
Nucleoside		1.8231	0	-
Penam		1.85435	0	-
Carbapenem		3.29417	0	-
Fusidane	BM	4.60509	4.31342	0.0119566
Fluoroquinolone	BM	4.5743	4.28787	0.0126715
Multidrug	BM	5.56003	5.19323	0.00655379
Glycopeptide	AM	5.09115	4.64158	0.00363281
Peptide		5.35075	0	-
Aminoglycoside	BM	4.73232	4.39175	0.00108044
Tetracycline	AM	4.52602	4.1644	0.0160976
Aacrolide		4.39623	0	-
Pleuromutilin	BM	4.57476	4.38766	0.000552584
Cephamycin		3.34461	0	-
Nitrofuran		2.90998	0	-
Cephalosporin		4.21197	0	-
Isoniazid-like		3.68954	0	-
Phenicol		4.0534	0	-
Diaminopyrimidine		3.30589	0	-
Antibacterial_free_fatty_acids		3.91125	0	-
Bicyclomycin-like	AM	3.27917	4.37286	0.0128284
Polyamine		3.47068	0	-
MLS		3.33544	0	-
